# Supplementary material for: Compound Capecitabine Colon-Targeted Microparticle Prepared by Coaxial Electrospray for Treatment of Colon Tumors
Source: Molecules. 2022 Sep 3;27(17):5690. doi: 10.3390/molecules27175690 (PMC9457672; doi:10.3390/molecules27175690)
Supplement: Supplementary file 1 [file molecules-27-05690-s001.zip]

Archive with 1 entries (1 files):
- molecules-1842801-supplementary.pdf
